# Supplementary material for: Photolysis of Fluorinated Graphites with Embedded Acetonitrile Using a White-Beam Synchrotron Radiation
Source: Nanomaterials (Basel). 2022 Jan 11;12(2):231. doi: 10.3390/nano12020231 (PMC8779973; doi:10.3390/nano12020231)
Supplement: Supplementary file 1 [file nanomaterials-12-00231-s001.zip]

Archive with 1 entries (1 files):
- nanomaterials-1510364-supplementary.pdf
